# Supplementary material for: Sympatric Pieris butterfly species exhibit a high conservation of chemoreceptors
Source: Front Cell Neurosci. 2023 May 11;17:1155405. doi: 10.3389/fncel.2023.1155405 (PMC10210156; doi:10.3389/fncel.2023.1155405)
Supplement: Supplementary file 4 [file Data_Sheet_1.ZIP]

Archive with 4 entries (4 files):
- S4_conserved motifs/GR_meme.html
- S4_conserved motifs/IR_meme.html
- S4_conserved motifs/OR_meme.html
- S4_conserved motifs/S4_Conserved motif sequences.docx
