# Supplementary material for: Sympatric Pieris butterfly species exhibit a high conservation of chemoreceptors
Source: Front Cell Neurosci. 2023 May 11;17:1155405. doi: 10.3389/fncel.2023.1155405 (PMC10210156; doi:10.3389/fncel.2023.1155405)
Supplement: Supplementary file 5 [file Data_Sheet_2.ZIP]

Archive with 4 entries (3 files):
- S5_Transmembrane domain prediction/
- S5_Transmembrane domain prediction/Chemoreceptor_TMHMM.html
- S5_Transmembrane domain prediction/Pbrassicae_Chemoreceptor_TOPCONS.html
- S5_Transmembrane domain prediction/Prapae_Chemoreceptor_TOPCONS.html
